# Supplementary material for: The Minus-End-Directed Kinesin OsDLK Shuttles to the Nucleus and Modulates the Expression of Cold-Box Factor 4
Source: Int J Mol Sci. 2022 Jun 3;23(11):6291. doi: 10.3390/ijms23116291 (PMC9181729; doi:10.3390/ijms23116291)
Supplement: Supplementary file 1 [file ijms-23-06291-s001.zip]

Archive with 1 entries (1 files):
- ijms-1687931-supplementary.pdf
